# Supplementary material for: Type I interferons augment regulatory T cell polarization in concert with ancillary cytokine signals
Source: Front Transplant. 2023 Apr 17;2:1149334. doi: 10.3389/frtra.2023.1149334 (PMC11235373; doi:10.3389/frtra.2023.1149334)
Supplement: Supplementary file 1 [file Table1.xlsx]

## Sheet: Figures
	1A	Conditions
		NS	TGF-β1	+IL-2	+IFN-αlow	+IFN-αhigh	+IFN-βlow	+IFN-βhigh
	% FoxP3+ (of CD4+)	1.66	4.89	11.1	10.5	11.6	10.7	14
		4.28	7.66	10.9	10.1	10.5	9.38	20.8
		1.85	6.13	11.2	12.3	12	10.7	11.5
		0.5	7.97	11	15.4	18.5	12	16.1
		1.31	10.1	11.2	15.9	17.3	11.6	17.2
		4.25	8.97	10.5	15.6	16.8	12.2	17.1
	1B	Conditions
		NS	TGF-β1	+IL-2	+IFN-αlow	+IFN-αhigh	+IFN-βlow	+IFN-βhigh
	Ki-67 MFI (of CD4+ FoxP3+)	11037	11740	14350	12548	11739	13673	12263
		13020	14456	14592	11189	11607	12291	12935
		9600	12145	14719	12900	10905	11957	10789
		2374	16170	17032	13209	13794	14724	12224
		11330	16495	15672	14129	12592	13533	12781
		16943	17567	16930	13801	12231	14232	12758
		NS	TGF-β1	+IL-2	+IFN-αlow	+IFN-αhigh	+IFN-βlow	+IFN-βhigh
	Ki-67 MFI (of CD4+ FoxP3−)	3158	13082	15711	10365	10052	10217	9232
		4555	12630	15361	10480	9916	10187	8310
		1722	12607	14927	10473	9734	10034	9108
		888	17100	18988	11133	10676	11615	9853
		2020	14139	17325	12504	10407	10861	10511
		6398	16857	18738	11413	10387	11454	10068
	2B	Conditions
		PBS	IFN-α	IFN-β
	SPL ⁠– % FoxP3+ (of CD4+)	3.56	4.16	4.55
		2.26	4.23	4.71
		3.49	3.5	6.58
		3.74	4.16	8.09
		3.88	7.64	5.02
		3.25	3.09	3.54
		4.54	3.65	2.53
		4.32	4.39	5.12
		PBS	IFN-α	IFN-β
	DLN ⁠– % FoxP3+ (of CD4+)	3.34	5.4	3.47
		1.46	2.4	2.44
		6.36	0.5	9.96
		4.37	2.43	8.19
		3.41	7.81	4.41
		26	13.9	16.8
		20.3	8.96	12.6
		20.2	15	10.2
	2C	Conditions
		PBS	IFN-α	IFN-β
	SPL ⁠– Ki-67 MFI (of CD4+ FoxP3+)	4646	1071	1984
		8862	1134	1800
		6929	9527	8747
		7711	6428	7513
		6595	6792	6224
		6132	5374	4871
		5023	5384	3755
		4452	4575	4443
		PBS	IFN-α	IFN-β
	DLN ⁠– Ki-67 MFI (of CD4+ FoxP3+)	11965	2522	2701
		9182	2337	3268
		9835	15491	12301
		8780	8073	10255
		8697	12897	7757
		6405	6366	6194
		6425	6442	4311
		6641	5681	5421
		PBS	IFN-α	IFN-β
	SPL ⁠– Ki-67 MFI (of CD4+ FoxP3−)	3392	501	670
		3019	420	521
		7614	4960	6997
		8183	7902	9502
		8738	7160	7208
		8546	8691	6711
		8359	5669	7418
		6597	6471	5240
		PBS	IFN-α	IFN-β
	DLN ⁠– Ki-67 MFI (of CD4+ FoxP3−)	7032	930	748
		6140	520	477
		1924	9701	4205
		8645	7744	7046
		8158	8538	6355
		3229	5387	5082
		6262	4411	6084
		6573	5834	4176
	3A	Conditions
		NS	TGF-β1	+IL-2	+IFN-αlow	+IFN-αhigh	+IFN-βlow	+IFN-βhigh
	% FoxP3+ (of CD4+)	0.25	42.4	48.7	16.9	11.5	15.9	8.94
		0.34	38.5	58.1	19	9.73	14.4	10
		0.31	31.8	47.2	15.7	10.4	11.8	9.65
		1.15	27.5	43.6	18.8	15.2	14.4	14.6
		1.21	29.7	45.6	17	16	15.1	12.9
		1.29	33	40.4	19.8	18.4	15.7	14.7
	3B	Conditions
		NS	TGF-β1	+IL-2	+IFN-αlow	+IFN-αhigh	+IFN-βlow	+IFN-βhigh
	Ki-67 MFI (of CD4+ FoxP3+)	2770	13774	32435	9711	9430	10279	9595
		3740	12637	32476	11123	8763	10848	10115
		3340	12549	31166	10232	9874	10736	10176
		4227	9884	47821	8955	8374	10883	10190
		3999	10817	47561	8850	9778	10319	10374
		7258	9779	46940	8886	10935	10857	9811
		NS	TGF-β1	+IL-2	+IFN-αlow	+IFN-αhigh	+IFN-βlow	+IFN-βhigh
	Ki-67 MFI (of CD4+ FoxP3−)	856	4577	24937	4792	5624	5259	5507
		859	4898	21488	5262	4685	5012	5582
		835	4569	21281	4601	5237	4885	5147
		1379	3178	37003	3486	3932	5481	5540
		1382	3372	36804	3331	4258	5171	5648
		1433	2967	36235	3054	5250	5176	5378
	4	X Variable	Conditions
		IL-2 Concentrations	TGF-β1			+IFN-αlow			+IFN-αhigh			+IFN-βlow			+IFN-βhigh
	% FoxP3+ (of CD4+)	0	9.85	9.05	7.15	19.2	19.1	16.8	14.6	14.5	15.1	16.7	17.3	16.9	19.3	15.8	14.4
		2	16	13.8	15.8	16.1	16.5	15.8	12.7	15.3	14	17.2	17	16.6	16	15.2	14.4
		20	13.3	12.8	10.6	16	18.8	17.9	16.3	17.3	15.1	20.7	23.3	20.5	23.9	22.7	21.8
		200	10.3	10.5	10	13.4	13.1	13.9	10.9	12.9	10.5	12.9	13.8	10.7	21.9	21.5	22.3

## Sheet: Statistics
	1A	Graph	Analyzed Condition			Statistical Test	Significance
		% FoxP3+ (of CD4+)	TGF-β1	vs.	+IL-2	One-way analysis of variance followed by Holm-Šídák multiple comparison test	P	=	0.0367
			TGF-β1	vs.	+IFN-αhigh		P	<	0.0001
			TGF-β1	vs.	+IFN-βhigh		P	<	0.0001
			+IL-2	vs.	+IFN-αhigh		P	=	0.0367
			+IL-2	vs.	+IFN-βhigh		P	=	0.0016
			+IFN-αhigh	vs.	+IFN-βhigh		P	=	0.2132
	1B	Graph	Analyzed Condition			Statistical Test	Significance
		Ki-67 MFI (of CD4+ FoxP3+)	TGF-β1	vs.	+IL-2	One-way analysis of variance followed by Holm-Šídák multiple comparison test	P	=	0.7895
			TGF-β1	vs.	+IFN-αhigh		P	=	0.1776
			TGF-β1	vs.	+IFN-βhigh		P	=	0.1776
			+IL-2	vs.	+IFN-αhigh		P	=	0.0668
			+IL-2	vs.	+IFN-βhigh		P	=	0.0736
			+IFN-αhigh	vs.	+IFN-βhigh		P	=	0.9089
		Ki-67 MFI (of CD4+ FoxP3−)	TGF-β1	vs.	+IL-2	One-way analysis of variance followed by Holm-Šídák multiple comparison test	P	=	0.0088
			TGF-β1	vs.	+IFN-αhigh		P	<	0.0001
			TGF-β1	vs.	+IFN-βhigh		P	<	0.0001
			+IL-2	vs.	+IFN-αhigh		P	<	0.0001
			+IL-2	vs.	+IFN-βhigh		P	<	0.0001
			+IFN-αhigh	vs.	+IFN-βhigh		P	=	0.4009
	2B	Graph	Analyzed Condition			Statistical Test	Significance
		SPL ⁠– % FoxP3+ (of CD4+)	PBS	vs.	IFN-α	One-way analysis of variance followed by Holm-Šídák multiple comparison test	P	=	0.5003
			PBS	vs.	IFN-β		P	=	0.1451
			IFN-α	vs.	IFN-β		P	=	0.5003
		DLN ⁠– % FoxP3+ (of CD4+)	PBS	vs.	IFN-α	One-way analysis of variance followed by Holm-Šídák multiple comparison test	P	=	0.6773
			PBS	vs.	IFN-β		P	=	0.792
			IFN-α	vs.	IFN-β		P	=	0.792
	2C	Graph	Analyzed Condition			Statistical Test	Significance
		SPL ⁠– Ki-67 MFI (of CD4+ FoxP3+)	PBS	vs.	IFN-α	One-way analysis of variance followed by Holm-Šídák multiple comparison test	P	=	0.5872
			PBS	vs.	IFN-β		P	=	0.5872
			IFN-α	vs.	IFN-β		P	=	0.9208
		DLN ⁠– Ki-67 MFI (of CD4+ FoxP3+)	PBS	vs.	IFN-α	One-way analysis of variance followed by Holm-Šídák multiple comparison test	P	=	0.8134
			PBS	vs.	IFN-β		P	=	0.6175
			IFN-α	vs.	IFN-β		P	=	0.8134
		SPL ⁠– Ki-67 MFI (of CD4+ FoxP3−)	PBS	vs.	IFN-α	One-way analysis of variance followed by Holm-Šídák multiple comparison test	P	=	0.6489
			PBS	vs.	IFN-β		P	=	0.6489
			IFN-α	vs.	IFN-β		P	=	0.8346
		DLN ⁠– Ki-67 MFI (of CD4+ FoxP3−)	PBS	vs.	IFN-α	One-way analysis of variance followed by Holm-Šídák multiple comparison test	P	=	0.6731
			PBS	vs.	IFN-β		P	=	0.5328
			IFN-α	vs.	IFN-β		P	=	0.6731
	3A	Graph	Analyzed Condition			Statistical Test	Significance
		% FoxP3+ (of CD4+)	TGF-β1	vs.	+IL-2	One-way analysis of variance followed by Holm-Šídák multiple comparison test	P	<	0.0001
			TGF-β1	vs.	+IFN-αhigh		P	<	0.0001
			TGF-β1	vs.	+IFN-βhigh		P	<	0.0001
			+IL-2	vs.	+IFN-αhigh		P	<	0.0001
			+IL-2	vs.	+IFN-βhigh		P	<	0.0001
			+IFN-αhigh	vs.	+IFN-βhigh		P	=	0.411
	3B	Graph	Analyzed Condition			Statistical Test	Significance
		Ki-67 MFI (of CD4+ FoxP3+)	TGF-β1	vs.	+IL-2	One-way analysis of variance followed by Holm-Šídák multiple comparison test	P	<	0.0001
			TGF-β1	vs.	+IFN-αhigh		P	=	0.6528
			TGF-β1	vs.	+IFN-βhigh		P	=	0.6801
			+IL-2	vs.	+IFN-αhigh		P	<	0.0001
			+IL-2	vs.	+IFN-βhigh		P	<	0.0001
			+IFN-αhigh	vs.	+IFN-βhigh		P	=	0.7905
		Ki-67 MFI (of CD4+ FoxP3−)	TGF-β1	vs.	+IL-2	One-way analysis of variance followed by Holm-Šídák multiple comparison test	P	<	0.0001
			TGF-β1	vs.	+IFN-αhigh		P	=	0.8453
			TGF-β1	vs.	+IFN-βhigh		P	=	0.7643
			+IL-2	vs.	+IFN-αhigh		P	<	0.0001
			+IL-2	vs.	+IFN-βhigh		P	<	0.0001
			+IFN-αhigh	vs.	+IFN-βhigh		P	=	0.8453
	4	Graph	Analyzed Conditions			Statistical Test	Significance
		% FoxP3+ (of CD4+) – 0 ng/mL IL-2	TGF-β1	vs.	+IFN-αlow	Mixed-effects model analysis with Geisser-Greenhouse correction followed by Tukey multiple comparison test	P	=	0.0047
			TGF-β1	vs.	+IFN-αhigh		P	=	0.0435
			TGF-β1	vs.	+IFN-βlow		P	=	0.0227
			TGF-β1	vs.	+IFN-βhigh		P	=	0.0649
			+IFN-αlow	vs.	+IFN-αhigh		P	=	0.1179
			+IFN-αlow	vs.	+IFN-βlow		P	=	0.5477
			+IFN-αlow	vs.	+IFN-βhigh		P	=	0.7886
			+IFN-αhigh	vs.	+IFN-βlow		P	=	0.0045
			+IFN-αhigh	vs.	+IFN-βhigh		P	=	0.7606
			+IFN-βlow	vs.	+IFN-βhigh		P	=	0.996
		% FoxP3+ (of CD4+) – 2 ng/mL IL-2	TGF-β1	vs.	+IFN-αlow	Mixed-effects model analysis with Geisser-Greenhouse correction followed by Tukey multiple comparison test	P	=	0.7275
			TGF-β1	vs.	+IFN-αhigh		P	=	0.7699
			TGF-β1	vs.	+IFN-βlow		P	=	0.3586
			TGF-β1	vs.	+IFN-βhigh		P	>	0.9999
			+IFN-αlow	vs.	+IFN-αhigh		P	=	0.2861
			+IFN-αlow	vs.	+IFN-βlow		P	=	0.1675
			+IFN-αlow	vs.	+IFN-βhigh		P	=	0.4895
			+IFN-αhigh	vs.	+IFN-βlow		P	=	0.1639
			+IFN-αhigh	vs.	+IFN-βhigh		P	=	0.6813
			+IFN-βlow	vs.	+IFN-βhigh		P	=	0.1659
		% FoxP3+ (of CD4+) – 20 ng/mL IL-2	TGF-β1	vs.	+IFN-αlow	Mixed-effects model analysis with Geisser-Greenhouse correction followed by Tukey multiple comparison test	P	=	0.046
			TGF-β1	vs.	+IFN-αhigh		P	=	0.0875
			TGF-β1	vs.	+IFN-βlow		P	=	0.0079
			TGF-β1	vs.	+IFN-βhigh		P	=	0.0035
			+IFN-αlow	vs.	+IFN-αhigh		P	=	0.7174
			+IFN-αlow	vs.	+IFN-βlow		P	=	0.1347
			+IFN-αlow	vs.	+IFN-βhigh		P	=	0.0374
			+IFN-αhigh	vs.	+IFN-βlow		P	=	0.0482
			+IFN-αhigh	vs.	+IFN-βhigh		P	=	0.0081
			+IFN-βlow	vs.	+IFN-βhigh		P	=	0.7578
		% FoxP3+ (of CD4+) – 200 ng/mL IL-2	TGF-β1	vs.	+IFN-αlow	Mixed-effects model analysis with Geisser-Greenhouse correction followed by Tukey multiple comparison test	P	=	0.0034
			TGF-β1	vs.	+IFN-αhigh		P	=	0.623
			TGF-β1	vs.	+IFN-βlow		P	=	0.3768
			TGF-β1	vs.	+IFN-βhigh		P	<	0.0001
			+IFN-αlow	vs.	+IFN-αhigh		P	=	0.3031
			+IFN-αlow	vs.	+IFN-βlow		P	=	0.8206
			+IFN-αlow	vs.	+IFN-βhigh		P	<	0.0001
			+IFN-αhigh	vs.	+IFN-βlow		P	=	0.893
			+IFN-αhigh	vs.	+IFN-βhigh		P	=	0.0091
			+IFN-βlow	vs.	+IFN-βhigh		P	=	0.0218
